# Supplementary material for: Outlining the Ancestry Landscape of Colombian Admixed Populations
Source: PLoS One. 2016 Oct 13;11(10):e0164414. doi: 10.1371/journal.pone.0164414 (PMC5063461; doi:10.1371/journal.pone.0164414)
Supplement: S2 Table — For loci with 3 alleles in a population sample, the frequency of a second allele (allele 2) was also indicated. (XLSX) [file pone.0164414.s003.xlsx]

## Sheet: S2 Table
S2 Table. Frequencies of the shorter alleles (allele 1) for the 46 AIM-Indels in Colombian populations. For loci with 3 alleles in a population sample, the frequency of a second allele (allele 2) was also indicated.
	Andean region										Native Groups
	Central West	North East	Central East	South East	West	South West	Amazonia	Orinoquía	Pacific	Caribbean	Guainía	Motilón-Barí	Pijao	Cauca	Emberá-Chamí
1470	0.389831	0.346667	0.328671	0.326271	0.352273	0.375	0.236111	0.25	0.216867	0.282051	0.014286	1	0.155172	0.045455	0.013158
777	0.432203	0.573333	0.486014	0.45339	0.522727	0.34375	0.583333	0.485294	0.433735	0.429487	0.757143	0.842105	0.672414	0.627273	0.276316
196	0.364407	0.323333	0.318182	0.29661	0.375	0.3125	0.263889	0.25	0.5	0.403846	0.057143	0.008772	0.344828	0.118182	0.039474
881	0.830508	0.903333	0.926573	0.894068	0.818182	0.875	0.902778	0.867647	0.698795	0.75	0.985714	0.982456	0.982759	0.945455	0.986842
3122	1	0.983333	0.98951	0.974576	0.943182	0.96875	0.958333	0.941176	0.704819	0.916667	1	1	1	1	0.289474
548	0.288136	0.15	0.132867	0.216102	0.170455	0.1875	0.138889	0.323529	0.385542	0.282051	0.271429	0.035088	0.155172	0.090909	0.078947
659	0.09322	0.2	0.178322	0.190678	0.215909	0.25	0.152778	0.147059	0.355422	0.217949	0.128571	0.491228	0.172414	0.3	0.157895
2011	0.754237	0.776667	0.818182	0.822034	0.738636	0.65625	0.805556	0.794118	0.433735	0.596154	0.885714	1	0.775862	0.881818	1
2929	0.694915	0.786667	0.77972	0.771186	0.75	0.90625	0.847222	0.661765	0.831325	0.74359	1	0.982456	0.896552	0.918182	0.973684
593	0.050847	0.056667	0.048951	0.050847	0.113636	1	0.097222	0.073529	0.493976	0.141026	0.014286	1	0.068966	0.027273	1
798	0.432203	0.41	0.405594	0.466102	0.318182	0.15625	0.236111	0.382353	0.313253	0.358974	0.028571	0.254386	0.344828	0.290909	0.171053
1193	0.135593	0.143333	0.125874	0.101695	0.136364	0.09375	0.138889	0.161765	0.210843	0.160256	0.114286	0.052632	0.275862	0.118182	0.131579
1871	0.220339	0.3	0.325175	0.283898	0.193182	0.125	0.333333	0.264706	0.066265	0.385714	0.385714	0.754386	0.327586	0.236364	0.486842
17	0.525424	0.55	0.552448	0.576271	0.579545	0.5625	0.722222	0.602941	0.638554	0.467949	0.928571	0.973684	0.482759	0.836364	0.973684
2538	0.338983	0.303333	0.269231	0.266949	0.25	0.125	0.194444	0.205882	0.084337	0.211538	0.057143	0.008772	0.12069	0.090909	0.197368
1644	0.70339	0.67	0.667832	0.610169	0.659091	0.625	0.375	0.632353	0.427711	0.705128	0.242857	0.289474	0.5	0.363636	0.315789
3854	0.09322	0.066667	0.034965	0.09322	0.113636	0.09375	0.013889	0.073529	0.385542	0.173077	1	0.017544	0.12069	0.1	0.013158
2275	0.228814	0.24	0.188811	0.194915	0.204545	0.25	0.305556	0.220588	0.361446	0.205128	0.242857	0.614035	0.37931	0.290909	0.631579
94	0.305085	0.43	0.412587	0.427966	0.375	0.375	0.597222	0.5	0.162651	0.352564	0.442857	0.824561	0.275862	0.636364	0.631579
3072	0.915254	0.95	0.937063	0.889831	0.863636	0.90625	0.958333	0.852941	0.373494	0.788462	0.985714	1	0.965517	0.972727	0.986842
772	0.923729	0.893333	0.895105	0.868644	0.931818	0.875	0.777778	0.882353	0.915663	0.910256	0.857143	0.991228	0.844828	0.845455	0.763158
2313	0.372881	0.483333	0.472028	0.483051	0.363636	0.46875	0.666667	0.470588	0.283133	0.346154	0.771429	0.640351	0.586207	0.718182	0.855263
397	0.694915	0.636667	0.632867	0.559322	0.659091	0.5	0.416667	0.632353	0.76506	0.679487	0.271429	0.114035	0.5	0.409091	0.421053
1636	0.872881	0.793333	0.888112	0.860169	0.784091	0.875	0.902778	0.75	0.463855	0.711538	0.985714	0.982456	0.896552	0.927273	1
51*1	0.745763	0.663333	0.692308	0.720339	0.579545	0.8125	0.805556	0.647059	0.295181	0.519231	0.857143	0.982456	0.862069	0.754545	0.881579
51*2	-	-	-	-	0.409091	-	-	-	-	-	-	-	-	-	-
2431	0.110169	0.163333	0.15035	0.09322	0.102273	0.21875	0.180556	0.191176	0.120482	0.141026	0.314286	0.017544	0.137931	0.145455	0.092105
2264*1	0.432203	0.383333	0.346154	0.326271	0.363636	0.28125	0.152778	0.411765	0.331325	0.378205	0.285714	0.052632	0.206897	0.327273	0.013158
2264*2	0.508475	0.57	0.629371	0.648305	0.613636	0.65625	0.833333	0.544118	0.656627	0.576923	-	0.921053	0.775862	0.663636	-
2256	0.381356	0.473333	0.41958	0.398305	0.397727	0.40625	0.625	0.529412	0.186747	0.320513	0.785714	0.517544	0.413793	0.609091	0.828947
128	0.288136	0.26	0.262238	0.330508	0.287357	0.3125	0.208333	0.308824	0.090361	0.24359	0.071429	0.473684	0.103448	0.172727	0.118421
15	0.550847	0.57	0.615385	0.627119	0.568182	0.625	0.638889	0.529412	0.343373	0.49359	0.8	0.622807	0.672414	0.709091	0.894737
2241	0.211864	0.233333	0.266667	0.220339	0.284091	0.1875	0.138889	0.338235	0.542169	0.307692	1	1	0.103448	0.072727	0.184211
419	0.813559	0.733333	0.77972	0.762712	0.75	0.6875	0.666667	0.764706	0.903614	0.737179	0.671429	0.605263	0.724138	0.618182	0.578947
943	0.627119	0.59	0.56993	0.555085	0.579545	0.53125	0.402778	0.558824	0.421687	0.551282	0.457143	0.04386	0.431034	0.5	0.460526
159*1	0.635593	0.65	0.667832	0.673729	0.704545	0.65625	0.680556	0.661765	0.775757	0.589744	0.714286	0.657895	0.689655	0.672727	0.486842
159*2	-	-	-	-	-	-	-	-	0.218181	-	-	-	-	-	-
2005	0.542373	0.453333	0.527972	0.411017	0.431818	0.59375	0.347222	0.397059	0.168675	0.429487	0.214286	0.210526	0.448276	0.4	0.5
250	0.669492	0.606667	0.576923	0.59322	0.681818	0.46875	0.416667	0.617647	0.668675	0.647436	0.314286	0.578947	0.5	0.509091	0.447368
1802	0.042373	0.05	0.041958	0.021186	0.056818	1	0.027778	0.029412	0.301205	0.134615	0.014286	1	0.017241	0.009091	0.026316
1607	0.347458	0.323333	0.335664	0.330508	0.306818	0.5	0.416667	0.235294	0.385542	0.262821	0.557143	0.54386	0.431034	0.436364	0.539474
1734	0.737288	0.69	0.678322	0.737288	0.693182	0.59375	0.611111	0.735294	0.728916	0.75	0.514286	0.535088	0.431034	0.6	0.355263
406	0.694915	0.743333	0.734266	0.707627	0.647727	0.5625	0.722222	0.705882	0.289157	0.596154	0.571429	0.438596	0.810345	0.545455	0.855263
1386*1	0.313559	0.373333	0.437063	0.402542	0.420455	0.46875	0.513889	0.470588	0.168675	0.307692	0.728571	0.807018	0.517241	0.681818	0.565789
1386*2	-	-	-	-	-	-	-	-	-	-	-	-	-	0.309091	-
1726	0.737288	0.72	0.698246	0.673729	0.613636	0.71875	0.638889	0.705882	0.475904	0.532051	0.8	0.710526	0.568966	0.581818	0.802632
3626	0.542373	0.503333	0.468531	0.372881	0.443182	0.40625	0.180556	0.352941	0.192771	0.50641	0.014286	0.026316	0.241379	0.127273	0.026316
360*1	0.610169	0.753333	0.772727	0.720339	0.772727	0.75	0.625	0.720588	0.740964	0.74359	0.714286	0.724138	0.724138	0.681818	0.302632
360*2	0.381356	-	0.223776	-	-	-	-	0.264706	0.228916	0.25	-	-	0.241379	-	-
1603	0.516949	0.53	0.562937	0.538136	0.522727	0.625	0.694444	0.441176	0.210843	0.461538	0.928571	0.833333	0.793103	0.654545	0.802632
2719	0.372881	0.45	0.405594	0.444915	0.488636	0.46875	0.569444	0.397059	0.39759	0.442308	0.485714	0.342105	0.465517	0.418182	0.276316
