# Supplementary material for: Outlining the Ancestry Landscape of Colombian Admixed Populations
Source: PLoS One. 2016 Oct 13;11(10):e0164414. doi: 10.1371/journal.pone.0164414 (PMC5063461; doi:10.1371/journal.pone.0164414)
Supplement: S3 Table — p-values above 0.05 are indicated in pink, and those below 0.001 are indicated in yellow. (XLSX) [file pone.0164414.s004.xlsx]

## Sheet: S3 Table
S3 Table. Observed and expected values of heterozigotes and p-value for the exact test of Hardy-Weinberg equilibrium (forecasted chain length: 1,000,000; dememorization steps: 100,000), excluding the monomorphic loci (*). P-values above 0.05 are indicated in pink and those below 0.001 are in yellow
	Andean Region
	Central West (n=59)			North East (n=150)			Central East (n=143)			South East (n=118)			West (n=44)			South West (n=16)			Amazonia (n=36)			Orinoquía (n=34)			Pacific (n=83)			Caribbean (n=78)
Locus	Hobs	Hexp	p-value	Hobs	Hexp	p-value	Hobs	Hexp	p-value	Hobs	Hexp	p-value	Hobs	Hexp	p-value	Hobs	Hexp	p-value	Hobs	Hexp	p-value	Hobs	Hexp	p-value	Hobs	Hexp	p-value	Hobs	Hexp	p-value
1470	0.47458	0.47979	1	0.45333	0.45449	1	0.43357	0.44284	0.85054	0.4322	0.44151	0.83686	0.38636	0.4616	0.32907	0.5	0.48387	1	0.30556	0.36581	0.36541	0.44118	0.3806	0.64445	0.31325	0.34173	0.5174	0.41026	0.40761	1
777	0.49153	0.495	1	0.44	0.49088	0.24374	0.46853	0.50136	0.50421	0.5339	0.49776	0.45945	0.45455	0.5047	0.55428	0.3125	0.46573	0.27339	0.44444	0.49296	0.73086	0.55882	0.50702	0.73172	0.62651	0.49419	0.02393	0.52564	0.49322	0.64546
196	0.45763	0.46719	1	0.5	0.43904	0.09474	0.51049	0.43541	0.05224	0.42373	0.41904	1	0.47727	0.47414	1	0.375	0.44355	0.59178	0.30556	0.39397	0.20821	0.44118	0.3806	0.64509	0.44578	0.50303	0.38121	0.44872	0.48462	0.63805
881	0.27119	0.28393	0.65835	0.18	0.17523	1	0.14685	0.13655	1	0.19492	0.19023	1	0.22727	0.30094	0.12424	0.125	0.22581	0.18965	0.13889	0.17801	0.27546	0.14706	0.2331	0.07811	0.31325	0.42351	0.02092	0.39744	0.37742	0.76613
3122	*	*	*	0.03333	0.03289	1	0.02098	0.02083	1	0.05085	0.04977	1	0.06818	0.10841	0.11284	0.0625	0.0625	1	0.08333	0.08099	1	0.11765	0.11238	1	0.3494	0.41862	0.18352	0.14103	0.15376	0.42063
548	0.40678	0.41373	1	0.26	0.25585	1	0.23776	0.23124	1	0.38136	0.34025	0.27364	0.29545	0.28605	1	0.375	0.31452	1	0.16667	0.24257	0.11001	0.47059	0.44425	1	0.43373	0.47667	0.48758	0.4359	0.40761	0.58642
659	0.15254	0.17051	0.4017	0.34667	0.32107	0.44218	0.31469	0.29407	0.56874	0.34746	0.30995	0.24134	0.34091	0.34248	1	0.375	0.3871	1	0.19444	0.26252	0.16232	0.23529	0.25461	0.53802	0.3494	0.46097	0.03206	0.41026	0.34309	0.10101
2011	0.35593	0.3739	0.72996	0.35333	0.34807	1	0.27972	0.29856	0.41129	0.30508	0.29383	1	0.34091	0.39054	0.44079	0.3125	0.46573	0.27437	0.33333	0.31768	1	0.35294	0.33187	1	0.38554	0.49419	0.04776	0.42308	0.48462	0.34735
2929	0.50847	0.42764	0.21779	0.36	0.33677	0.47047	0.37063	0.34472	0.468	0.35593	0.35442	1	0.36364	0.37931	1	0.1875	0.1754	1	0.25	0.26252	1	0.5	0.45435	0.70617	0.28916	0.28215	1	0.41026	0.38379	0.76525
593	0.10169	0.09735	1	0.1	0.10727	0.38039	0.0979	0.09344	1	0.08475	0.09693	0.25529	0.13636	0.20376	0.07488	*	*	*	0.08333	0.17801	0.02043	0.08824	0.13828	0.14565	0.43373	0.50296	0.27148	0.23077	0.24384	0.63801
798	0.52542	0.495	0.79082	0.5	0.48542	0.73977	0.37762	0.48387	0.00957	0.55932	0.49982	0.19962	0.5	0.43887	0.48803	0.3125	0.27218	1	0.30556	0.36581	0.36548	0.41176	0.47937	0.47564	0.48193	0.43286	0.43998	0.4359	0.46319	0.6266
1193	0.20339	0.23642	0.27048	0.24667	0.2464	1	0.22378	0.22083	1	0.15254	0.18348	0.09594	0.13636	0.23824	0.01942	0.1875	0.1754	1	0.27778	0.24257	1	0.32353	0.27524	0.56207	0.3494	0.33479	1	0.32051	0.27089	0.19784
1871	0.37288	0.34652	0.71271	0.42667	0.4214	1	0.3986	0.44041	0.2597	0.39831	0.40833	0.82158	0.34091	0.31531	1	0.25	0.22581	1	0.5	0.4507	0.70776	0.47059	0.39508	0.38991	0.13253	0.1245	1	0.32051	0.30463	1
17	0.47458	0.50297	0.79475	0.46	0.49666	0.40977	0.51748	0.49623	0.61509	0.45763	0.49044	0.57154	0.38636	0.49295	0.2137	0.75	0.50806	0.12061	0.33333	0.40689	0.40195	0.5	0.48595	1	0.36145	0.4644	0.05694	0.57692	0.50116	0.25377
2538	0.50847	0.45198	0.39284	0.39333	0.42406	0.44108	0.37063	0.39487	0.5238	0.41525	0.39304	0.6396	0.40909	0.37931	0.70473	0.25	0.22581	1	0.33333	0.31768	1	0.29412	0.33187	0.59857	0.16867	0.15539	1	0.32051	0.33573	0.73438
1644	0.38983	0.42083	0.75313	0.48667	0.44368	0.26772	0.45455	0.44522	0.85201	0.45763	0.47775	0.70117	0.40909	0.45455	0.5202	0.5	0.48387	1	0.47222	0.47535	1	0.38235	0.47191	0.29055	0.49398	0.49252	1	0.46154	0.41853	0.42135
3854	0.18644	0.17051	1	0.13333	0.12486	1	0.06993	0.06772	1	0.18644	0.16978	0.59552	0.18182	0.20376	0.43621	0.1875	0.1754	1	0.02778	0.02778	1	0.08824	0.13828	0.14597	0.53012	0.47667	0.35554	0.32051	0.28809	0.44527
2275	0.38983	0.35593	0.71055	0.37333	0.36602	1	0.29371	0.3074	0.58883	0.25424	0.31518	0.04366	0.36364	0.32915	0.66127	0.25	0.3871	0.20093	0.55556	0.43036	0.11574	0.32353	0.34899	0.63994	0.48193	0.4644	0.81342	0.33333	0.32821	1
94	0.33898	0.42764	0.12847	0.51333	0.49184	0.61995	0.44755	0.48642	0.38831	0.48305	0.49171	0.85229	0.43182	0.47414	0.74761	0.5	0.48387	1	0.52778	0.48787	0.73265	0.47059	0.50746	0.73854	0.27711	0.27404	1	0.52564	0.45947	0.22283
3072	0.16949	0.15645	1	0.1	0.09532	1	0.11189	0.11837	0.43515	0.18644	0.1969	0.62804	0.22727	0.23824	1	0.1875	0.1754	1	0.08333	0.08099	1	0.23529	0.25461	0.53875	0.31325	0.47083	0.00417	0.37179	0.33573	0.4988
772	0.15254	0.14211	1	0.21333	0.19122	0.3767	0.15385	0.18844	0.04835	0.22881	0.22917	1	0.13636	0.12853	1	0.25	0.22581	1	0.38889	0.35055	0.65698	0.17647	0.21071	0.37242	0.16867	0.15539	1	0.12821	0.16443	0.10426
2313	0.44068	0.47168	0.77987	0.5	0.50111	1	0.4965	0.50018	1	0.57627	0.50155	0.13995	0.5	0.46813	0.74931	0.3125	0.51411	0.15465	0.44444	0.4507	1	0.47059	0.50571	0.73917	0.39759	0.4084	0.79163	0.48718	0.45558	0.62009
397	0.50847	0.42764	0.21669	0.42	0.46419	0.28833	0.48252	0.46632	0.72026	0.49153	0.49506	1	0.45455	0.45455	1	0.625	0.51613	0.61649	0.44444	0.49296	0.73075	0.44118	0.47191	0.72495	0.3494	0.36166	0.76386	0.46154	0.43838	0.7945
1636	0.25424	0.22382	0.57876	0.29333	0.32901	0.21132	0.18182	0.19944	0.38339	0.24576	0.24158	1	0.34091	0.34248	1	0.25	0.22581	1	0.19444	0.17801	1	0.38235	0.3806	1	0.3012	0.5004	0.00037	0.34615	0.41315	0.1727
51	0.30508	0.38244	0.16363	0.5	0.44814	0.19914	0.41958	0.42753	0.84515	0.44068	0.40462	0.36903	0.61364	0.50235	0.26582	0.375	0.31452	1	0.33333	0.31768	1	0.52941	0.46356	0.47165	0.3494	0.41862	0.183	0.34615	0.50248	0.00689
2431	0.15254	0.19774	0.12791	0.27333	0.27423	1	0.27273	0.25639	0.74095	0.18644	0.16978	0.5948	0.20455	0.18574	1	0.3125	0.35282	1	0.30556	0.30008	1	0.32353	0.31387	1	0.24096	0.21322	0.59615	0.23077	0.24384	0.63813
2264	0.49153	0.55585	0.59769	0.53333	0.52774	0.83772	0.47552	0.48517	0.47316	0.55085	0.47461	0.21049	0.52273	0.49634	0.88243	0.5	0.50202	1	0.27778	0.28599	1	0.5	0.54039	0.69747	0.40964	0.4617	0.40567	0.51282	0.52548	0.81399
2256	0.49153	0.47588	1	0.52	0.50025	0.74432	0.5035	0.48877	0.73642	0.38983	0.48136	0.05337	0.56818	0.48459	0.34539	0.3125	0.49798	0.29378	0.47222	0.47535	1	0.52941	0.50571	1	0.25301	0.30559	0.14366	0.46154	0.43838	0.79443
128	0.33898	0.41373	0.20444	0.34667	0.38609	0.21103	0.32867	0.3883	0.08125	0.38983	0.44443	0.21156	0.4186	0.40711	1	0.625	0.44355	0.23485	0.30556	0.33451	0.62353	0.44118	0.43327	1	0.18072	0.16539	1	0.38462	0.37089	1
15	0.62712	0.49906	0.06535	0.52667	0.49184	0.41216	0.41958	0.47503	0.21547	0.42373	0.46967	0.3266	0.40909	0.49634	0.35491	0.625	0.48387	0.31923	0.5	0.46792	0.73057	0.64706	0.50571	0.16523	0.42169	0.45367	0.62607	0.60256	0.50314	0.11066
2241	0.28814	0.33681	0.26175	0.37333	0.35897	0.81886	0.34507	0.39006	0.19568	0.33898	0.34504	0.79474	0.43182	0.41144	1	0.375	0.31452	1	0.22222	0.24257	0.51434	0.5	0.45435	0.70607	0.43373	0.49945	0.27006	0.41026	0.42878	0.79005
419	0.33898	0.30595	0.66896	0.44	0.39242	0.15068	0.34266	0.34472	1	0.40678	0.36351	0.30587	0.40909	0.37931	0.70468	0.5	0.44355	1	0.44444	0.4507	1	0.29412	0.36523	0.33705	0.16867	0.17525	0.54908	0.37179	0.38999	0.77095
943	0.50847	0.47168	0.58662	0.48667	0.48542	1	0.45455	0.49194	0.39338	0.4661	0.49603	0.57821	0.47727	0.49295	1	0.5625	0.51411	1	0.41667	0.48787	0.48996	0.35294	0.50044	0.09697	0.40964	0.49069	0.17457	0.53846	0.49793	0.49693
159	0.42373	0.46719	0.57464	0.47333	0.45652	0.71988	0.41259	0.44522	0.45414	0.5339	0.44151	0.03464	0.40909	0.42111	1	0.3125	0.46573	0.27352	0.36111	0.44092	0.43918	0.55882	0.45435	0.25381	0.37805	0.35426	0.80216	0.4359	0.48701	0.36028
2005	0.50847	0.50065	1	0.53333	0.4973	0.41224	0.48252	0.50018	0.73632	0.55085	0.48622	0.18406	0.54545	0.49634	0.54875	0.1875	0.49798	0.03055	0.47222	0.4597	1	0.55882	0.48595	0.47936	0.24096	0.28215	0.23164	0.57692	0.49322	0.16678
250	0.38983	0.44633	0.38247	0.45333	0.47884	0.60731	0.58042	0.48988	0.03976	0.37288	0.48467	0.01404	0.59091	0.43887	0.03245	0.5625	0.51411	1	0.44444	0.49296	0.73157	0.41176	0.47937	0.47678	0.46988	0.44578	0.8046	0.47436	0.45947	0.80889
1802	0.08475	0.08185	1	0.08667	0.09532	0.30591	0.08392	0.08068	1	0.04237	0.04165	1	0.11364	0.10841	1	*	*	*	0.05556	0.05477	1	0.05882	0.05795	1	0.40964	0.42351	0.79704	0.21795	0.23449	0.61747
1607	0.49153	0.45734	0.77386	0.42	0.43904	0.70838	0.43357	0.44755	0.71206	0.42373	0.44443	0.67818	0.34091	0.43025	0.28329	0.5	0.51613	1	0.55556	0.49296	0.50719	0.41176	0.36523	0.6463	0.45783	0.47667	0.81733	0.37179	0.38999	0.77053
1734	0.25424	0.3907	0.01482	0.44667	0.42923	0.70407	0.37762	0.43793	0.12633	0.37288	0.38904	0.64269	0.47727	0.43025	0.72151	0.4375	0.49798	1	0.55556	0.482	0.48555	0.23529	0.39508	0.02643	0.3494	0.39759	0.27456	0.37179	0.37742	1
406	0.37288	0.42764	0.36297	0.39333	0.38285	0.83193	0.34965	0.39161	0.20777	0.41525	0.41554	1	0.43182	0.4616	0.74499	0.5	0.50806	1	0.33333	0.40689	0.39939	0.17647	0.42142	0.00138	0.48193	0.41358	0.17925	0.55128	0.48462	0.24638
1386	0.35593	0.43416	0.22424	0.48	0.46948	0.86141	0.42657	0.4938	0.12752	0.39831	0.48305	0.08446	0.52273	0.49295	0.76147	0.4375	0.51411	0.63754	0.47222	0.50665	0.74521	0.58824	0.50571	0.48965	0.26506	0.28215	0.69237	0.4359	0.42878	1
1726	0.42373	0.3907	0.73687	0.38667	0.40455	0.68525	0.47887	0.42373	0.16417	0.4322	0.44151	0.83605	0.5	0.47962	1	0.4375	0.41734	1	0.55556	0.46792	0.29966	0.47059	0.42142	0.68372	0.46988	0.50186	0.65893	0.47436	0.50116	0.65479
3626	0.61017	0.50065	0.11779	0.44667	0.50165	0.1973	0.40559	0.49977	0.0291	0.52542	0.46967	0.24201	0.38636	0.49922	0.2182	0.5625	0.49798	1	0.25	0.30008	0.29857	0.52941	0.46356	0.47066	0.21687	0.31311	0.00952	0.44872	0.50314	0.37006
360	0.50847	0.48631	0.86725	0.38667	0.37289	0.82681	0.30769	0.35404	0.05282	0.38983	0.40462	0.81872	0.36364	0.35528	1	0.375	0.3871	1	0.47222	0.47535	1	0.44118	0.41659	1	0.39759	0.40007	0.74896	0.28205	0.38701	0.0271
1603	0.59322	0.50369	0.19783	0.47333	0.49987	0.62281	0.52448	0.4938	0.49746	0.5	0.49921	1	0.54545	0.5047	0.76146	0.375	0.48387	0.59074	0.5	0.43036	0.44273	0.47059	0.50044	0.74062	0.3253	0.33479	0.74905	0.53846	0.50025	0.64703
2719	0.40678	0.47168	0.40308	0.58	0.49666	0.04616	0.55944	0.48387	0.08257	0.5678	0.49603	0.13876	0.47727	0.50549	0.7671	0.4375	0.51411	0.63798	0.41667	0.49726	0.49445	0.5	0.48595	1	0.48193	0.48193	1	0.42308	0.49653	0.24787
