# Supplementary material for: Outlining the Ancestry Landscape of Colombian Admixed Populations
Source: PLoS One. 2016 Oct 13;11(10):e0164414. doi: 10.1371/journal.pone.0164414 (PMC5063461; doi:10.1371/journal.pone.0164414)
Supplement: S4 Table — (XLSX) [file pone.0164414.s005.xlsx]

## Sheet: S4 Table
S4 Table. Comparison of the African, European and Native American ancestry estimates obtained in this study and Ibarra et al. (2014).
		AFR	EUR	NAM
Orinoquía	This study	0.1098	0.53	0.3602
	Ibarra et al. (2014)	0.218	0.405	0.377
Andes_North East	This study	0.0693	0.581	0.3497
Central East	This study	0.051	0.5886	0.3604
South East	This study	0.0812	0.5454	0.3734
*	Ibarra et al. (2014)	0.196	0.415	0.389
Andes_Central West	This study	0.0787	0.6691	0.2522
	Ibarra et al. (2014)	0.211	0.443	0.346
South West	This study	0.0707	0.4865	0.4428
	Ibarra et al. (2014)	0.188	0.301	0.511
Pacific	This study	0.6327	0.2272	0.1401
	Ibarra et al. (2014)	0.538	0.23	0.232
*Samples from North, Central and South East were pooled in a single population sample from "Central East"
