# Supplementary material for: Outlining the Ancestry Landscape of Colombian Admixed Populations
Source: PLoS One. 2016 Oct 13;11(10):e0164414. doi: 10.1371/journal.pone.0164414 (PMC5063461; doi:10.1371/journal.pone.0164414)
Supplement: S5 Table — (XLSX) [file pone.0164414.s006.xlsx]

## Sheet: S5 Table
S5 Table. Pairwise FST values between Colombian and reference populations (below diagonal) and corresponding differentiation p-values (above diagonal; significant values after Bonferroni’s correction [p<0.0005] are in red).
	Central West	North East	Central East	South East	West	South West	Amazonia	Orinoquía	Pacific	Caribbean	Guainía	Motilón-Barí	Pijao	Cauca	Emberá-Chamí
Central West	*	0.0003	0.0004	0.0001	0.06237	0.01059	<5E-6	0.00832	<5E-6	<5E-6	<5E-6	<5E-6	<5E-6	<5E-6	<5E-6
North East	0.00544	*	0.58856	0.00614	0.39273	0.02	<5E-6	0.17196	<5E-6	<5E-6	<5E-6	<5E-6	<5E-6	<5E-6	<5E-6
Central East	0.00614	-0.0002	*	0.18652	0.13217	0.16543	<5E-6	0.05138	<5E-6	<5E-6	<5E-6	<5E-6	<5E-6	<5E-6	<5E-6
South East	0.00682	0.00243	0.00079	*	0.16236	0.11791	<5E-6	0.39293	<5E-6	<5E-6	<5E-6	<5E-6	<5E-6	<5E-6	<5E-6
West	0.00368	0.00026	0.0021	0.00164	*	0.26364	<5E-6	0.67726	<5E-6	0.42115	<5E-6	<5E-6	<5E-6	<5E-6	<5E-6
South West	0.01246	0.00838	0.00436	0.00485	0.00323	*	0.00693	0.03802	<5E-6	0.0005	<5E-6	<5E-6	0.0102	<5E-6	<5E-6
Amazonia	0.059	0.03324	0.03252	0.02591	0.03902	0.01799	*	<5E-6	<5E-6	<5E-6	<5E-6	<5E-6	0.00238	0.00465	<5E-6
Orinoquía	0.00749	0.00172	0.00379	0.00042	-0.00134	0.01073	0.02997	*	<5E-6	0.00059	<5E-6	<5E-6	<5E-6	<5E-6	<5E-6
Pacific	0.12173	0.12467	0.13396	0.12088	0.08875	0.1203	0.15888	0.10201	*	<5E-6	<5E-6	<5E-6	<5E-6	<5E-6	<5E-6
Caribe	0.01198	0.01549	0.01975	0.0175	0.00028	0.01788	0.06416	0.00948	0.06547	*	<5E-6	<5E-6	<5E-6	<5E-6	<5E-6
Guainia	0.15392	0.11296	0.11169	0.10608	0.13125	0.09791	0.038	0.11586	0.24318	0.15816	*	<5E-6	<5E-6	<5E-6	<5E-6
Motilon-Bari	0.21986	0.16636	0.1655	0.15452	0.19399	0.18008	0.10121	0.18317	0.29512	0.2159	0.10766	*	<5E-6	<5E-6	<5E-6
Pijao	0.04706	0.0285	0.02543	0.02583	0.03303	0.01517	0.01209	0.0365	0.1509	0.05316	0.06906	0.14041	*	<5E-6	<5E-6
Cauca	0.08489	0.05368	0.05167	0.04488	0.05944	0.03723	0.00896	0.04816	0.17826	0.0864	0.0321	0.08442	0.03136	*	<5E-6
Embera	0.18165	0.14928	0.14575	0.14055	0.17258	0.14462	0.08534	0.15309	0.27297	0.19122	0.11447	0.15982	0.12287	0.0954	*
