# Supplementary material for: Outlining the Ancestry Landscape of Colombian Admixed Populations
Source: PLoS One. 2016 Oct 13;11(10):e0164414. doi: 10.1371/journal.pone.0164414 (PMC5063461; doi:10.1371/journal.pone.0164414)
Supplement: S6 Table — (XLSX) [file pone.0164414.s007.xlsx]

## Sheet: S6 Table
S6 Table. Ancestry estimates of Colombian populations considering different Native American groups as ancestral reference in supervised analyses.
n	Population	AFR	EUR	NAM
105	AFR	0.99998	1e-05	1e-05
156	EUR	1e-05	0.99998	1e-05		AFR	EUR	NAM	EC	Cau	Gua	MB	Pij	Ama	Ori CE	SE		CW	NE	SW	W	Pac	Car
59	NAM	1e-05	1e-05	0.99998
38	EC	0.032673	0.0599008	0.907426
55	Cau	0.0567073	0.206878	0.736415
29	Gua	0.0196359	0.0579927	0.922371
57	MB	0.00324926	0.0270232	0.969728
29	Pij	0.0637456	0.355253	0.581001
36	Ama	0.0765652	0.265566	0.657868
34	Ori	0.109587	0.526902	0.363511
143	CE	0.0508241	0.585072	0.364104
118	SE	0.0810232	0.541944	0.377033
59	CW	0.0783639	0.666791	0.254845
150	NE	0.0692107	0.577517	0.353272
16	SW	0.0706219	0.482351	0.447028
44	W	0.14024	0.551304	0.308456
83	Pac	0.632303	0.226256	0.141441
78	Car	0.229532	0.547985	0.222483
105	AFR	0.99998	1e-05	1e-05
156	EUR	1e-05	0.99998	1e-05		AFR	EUR	EC	Cau	Gua	MB	Pij	Ama	Ori	CE	SE	CW	NE	SW	W	Pac	Car
38	EC	1e-05	1e-05	0.99998
55	Cau	0.0586493	0.200894	0.740457
35	Gua	0.0231135	0.0611473	0.915739
57	MB	0.0032317	0.0245219	0.972246
29	Pij	0.0658314	0.355632	0.578537
36	Ama	0.0785249	0.260465	0.66101
34	Ori	0.109771	0.524307	0.365921
143	CE	0.0512224	0.581872	0.366906
118	SE	0.0813562	0.536354	0.382289
59	CW	0.07903	0.665788	0.255182
150	NE	0.0694143	0.576707	0.353878
16	SW	0.0704912	0.484318	0.445191
44	W	0.14023	0.550282	0.309489
83	Pac	0.632525	0.22735	0.140125
78	Car	0.229392	0.548648	0.22196
105	AFR	0.99998	1e-05	1e-05
156	EUR	1e-05	0.99998	1e-05		AFR	EUR	Gua	EC	Cau	MB	Pij	Ama	Ori	CE	SE	CW	NE	SW	W	Pac	Car
35	Gua	1e-05	1e-05	0.99998
38	EC	0.03389	0.0512521	0.914858
55	Cau	0.058328	0.198361	0.743311
57	MB	0.00324102	0.0243272	0.972432
29	Pij	0.0650375	0.349776	0.585186
36	Ama	0.0771841	0.259314	0.663501
34	Ori	0.109899	0.523031	0.36707
143	CE	0.0513707	0.580588	0.368041
118	SE	0.0815281	0.534961	0.383511
59	CW	0.0790296	0.663524	0.257446
150	NE	0.0696603	0.574486	0.355854
16	SW	0.0707294	0.478237	0.451033
44	W	0.140377	0.548316	0.311307
83	Pac	0.632215	0.226127	0.141658
78	Car	0.22945	0.545522	0.225029
105	AFR	0.99998	1e-05	1e-05
156	EUR	1e-05	0.99998	1e-05		AFR	EUR	MB	EC	Cau	Gua	Pij	Ama	Ori	CE	SE	CW	NE	SW	W	Pac	Car
57	MB	1e-05	1e-05	0.99998
38	EC	0.0354495	0.060673	0.903878
55	Cau	0.0603583	0.205572	0.73407
35	Gua	0.0257166	0.0641898	0.910094
29	Pij	0.0665168	0.358535	0.574949
36	Ama	0.0797846	0.266653	0.653563
34	Ori	0.110872	0.525572	0.363556
143	CE	0.0518453	0.585295	0.362859
118	SE	0.0819857	0.539317	0.378697
59	CW	0.0791374	0.666507	0.254356
150	NE	0.0701295	0.578387	0.351483
16	SW	0.0711564	0.485928	0.442916
44	W	0.141034	0.552196	0.30677
83	Pac	0.633026	0.227572	0.139403
78	Car	0.229838	0.548561	0.221601
105	AFR	0.99998	1e-05	1e-05		AFR	EUR		*NAM≥90%		Cau	Pij	Ama	Ori	CE	SE	CW	NE	SW	West	Pac	Car
156	EUR	1e-05	0.99998	1e-05
139	Natives≥90%*	1e-05	1e-05	0.99998
55	Cau	0.0569971	0.212424	0.730579
29	Pij	0.0639332	0.361752	0.574315
36	Ama	0.0765776	0.271452	0.651971
34	Ori	0.109779	0.529972	0.360248
143	CE	0.0509844	0.588643	0.360373
118	SE	0.0812114	0.54537	0.373419
59	CW	0.0786572	0.669127	0.252216
150	NE	0.0693395	0.580956	0.349704
16	SW	0.0707183	0.486495	0.442787
44	West	0.140352	0.554283	0.305365
83	Pac	0.632668	0.227255	0.140077
78	Car	0.22981	0.55009	0.2201
AFR= Africa (HGDP-CEPH); EUR=Europe (HGDP-CEPH); NAM=native America (HGDP-CEPH); EC=Emberá-Chamí; Cau=Cauca; Gua=Guainía; MB=Motilón-Barí; Pij=Pijao; Ama=Amazonia; Ori=Orinoquía; CE=Central East; SE=South East; CW=Central West; NE=North East; SW=South West; W=West; Pac=Pacific; Car=Caribe. Reference populations considered for supervised analyses are indicated in grey.
* Natives≥90% comprises all Native American individuals from HGDP-CEPH, EC, Gua and MB with estimated ≥ 90% Native American ancesty in preliminary unsupervised analyses.
